# Supplementary material for: Structure-Functional Examination of Cysteine Synthase A (CysK) from Limosilactobacillus reuteri LR1
Source: Int J Mol Sci. 2025 Dec 28;27(1):327. doi: 10.3390/ijms27010327 (PMC12785664; doi:10.3390/ijms27010327)
Supplement: Supplementary file 1 [file ijms-27-00327-s001.zip]

Archive with 1 entries (1 files):
- ijms-4013301-supplementary.pdf
